# Supplementary material for: The Use of Recycled Poly(Ethylene Terephthalate)/Amorphous Polyester Blends/Composites in Materials Extrusion (MEX) Additive Manufacturing Techniques: The Influence of Talc and Carbon Fiber on the Mechanical Performance and Hear Resistance
Source: Polymers (Basel). 2026 Mar 22;18(6):768. doi: 10.3390/polym18060768 (PMC13030397; doi:10.3390/polym18060768)
Supplement: Supplementary file 1 [file polymers-18-00768-s001.zip]

Archive with 1 entries (1 files):
- polymers-4205126-supplementary.pdf
